# Supplementary material for: Inappropriate Evaluation of Effect Modifications Based on Categorical Outcomes: A Systematic Review of Randomized Controlled Trials
Source: Int J Environ Res Public Health. 2022 Nov 18;19(22):15262. doi: 10.3390/ijerph192215262 (PMC9690675; doi:10.3390/ijerph192215262)
Supplement: Supplementary file 1 [file ijerph-19-15262-s001.zip]

Archive with 1 entries (1 files):
- ijerph-1961809-supplementary.pdf
